# Supplementary material for: Straightforward Synthetic Approach to Aminoalcohols with 9-oxabicyclo[3.3.1]nonane or Cyclooctane Core via Nucleophilic Ring-Opening of Spirocyclic Bis(oxiranes)
Source: Molecules. 2026 Jan 12;31(2):252. doi: 10.3390/molecules31020252 (PMC12843951; doi:10.3390/molecules31020252)
Supplement: Supplementary file 1 [file molecules-31-00252-s001.zip]

Archive with 1 entries (1 files):
- molecules-4076183-supplementary.pdf
